# Supplementary material for: Metagenomic Characterization and Volatile Compounds Determination in Rumen from Saanen Goat Kids Fed Olive Leaves
Source: Vet Sci. 2022 Aug 24;9(9):452. doi: 10.3390/vetsci9090452 (PMC9505022; doi:10.3390/vetsci9090452)
Supplement: Supplementary file 1 [file vetsci-09-00452-s001.zip]

Archive with 2 entries (2 files):
- File S1 Beta diversity.xlsx
- Table S1.pdf
