# Supplementary material for: Metagenomic Characterization and Volatile Compounds Determination in Rumen from Saanen Goat Kids Fed Olive Leaves
Source: Vet Sci. 2022 Aug 24;9(9):452. doi: 10.3390/vetsci9090452 (PMC9505022; doi:10.3390/vetsci9090452)
Supplement: Supplementary file 1 [file vetsci-09-00452-s001.zip › File S1 Beta diversity.xlsx]

## Sheet: jaccard_family
	11	12	13	14	15	16	17	18	19	20	21	22	23	24	25	26	27	28	29	30
11	0	0.022866505200171	0.24994482802106	0.251488329605947	0.244132346428797	0.236153919481427	0.425516224188791	0.425203551873812	0.293102918114449	0.296612249907942	0.342886142456266	0.343528990480738	0.408361050579195	0.414453013424736	0.382245796053974	0.378417854638934	0.275122739419551	0.283496706762732	0.266233563419433	0.262108262108262
12	0.022866505200171	0	0.245907855653163	0.247292475766474	0.243243243243243	0.234976152623211	0.426185818377704	0.425560881527073	0.293627616734807	0.297187030277002	0.341004184100418	0.34249029561063	0.411912799679579	0.417887476486348	0.384411653424139	0.38031045751634	0.27656866093328	0.284981617079124	0.277531262605889	0.273352203801051
13	0.24994482802106	0.245907855653163	0	0.0300933319138365	0.285034602076125	0.273459612453734	0.354479160490899	0.340706641956119	0.270662637465342	0.259383525132482	0.325692224166013	0.342242795281469	0.433690744920993	0.464538614737774	0.498187327525567	0.498309211416204	0.286781272182957	0.297448165869218	0.377896613190731	0.373619290381178
14	0.251488329605947	0.247292475766474	0.0300933319138365	0	0.290000616104984	0.277477812946068	0.355551605640479	0.341351181761138	0.278012160317657	0.268180825507753	0.323011389384007	0.339813374805599	0.438581193215381	0.466108486004034	0.493295695130557	0.494072325764358	0.293102918114449	0.303380402225075	0.369367252217849	0.365478048349577
15	0.244132346428797	0.243243243243243	0.285034602076125	0.290000616104984	0	0.029324055666004	0.461175948770549	0.449094769780957	0.188729728847848	0.190501026827917	0.332281808622503	0.339614740368509	0.381632653061224	0.389053340298334	0.361425155710364	0.363502358490566	0.185473326359833	0.187487755501861	0.303172953475576	0.298648358721304
16	0.236153919481427	0.234976152623211	0.273459612453734	0.277477812946068	0.029324055666004	0	0.460962626150604	0.448617981610352	0.185473326359833	0.190677966101695	0.3309780811209	0.33852140077821	0.384881724810149	0.39255205166073	0.370755187696281	0.372808817494284	0.176232874462003	0.178148281860251	0.297970196847979	0.293732517751206
17	0.425516224188791	0.426185818377704	0.354479160490899	0.355551605640479	0.461175948770549	0.460962626150604	0	0.0607182783678032	0.41648837541007	0.405663899819054	0.416759362254357	0.385774107246714	0.510558372910462	0.535819793205318	0.547467029516433	0.545792727653778	0.473448285344994	0.46805574720574	0.512872719479197	0.511357236718603
18	0.425203551873812	0.425560881527073	0.340706641956119	0.341351181761138	0.449094769780957	0.448617981610352	0.0607182783678032	0	0.408132832439563	0.397471058633332	0.413047828697218	0.407539158873142	0.529224736367972	0.554125859554074	0.566892136107812	0.567151080250897	0.466108486004034	0.460919954529071	0.51091796770213	0.509478545727942
19	0.293102918114449	0.293627616734807	0.270662637465342	0.278012160317657	0.188729728847848	0.185473326359833	0.41648837541007	0.408132832439563	0	0.0279938896586024	0.378796728971963	0.39417958805832	0.352525672226509	0.386196470622438	0.417301057793744	0.41562963808654	0.297761422876418	0.301823299069995	0.358178053830228	0.355405445441887
20	0.296612249907942	0.297187030277002	0.259383525132482	0.268180825507753	0.190501026827917	0.190677966101695	0.405663899819054	0.397471058633332	0.0279938896586024	0	0.378370482895621	0.394086674767112	0.351840855106888	0.38614955227352	0.422249381803712	0.420093923438167	0.293575161389487	0.295670862757138	0.363598844407759	0.360747718749077
21	0.342886142456266	0.341004184100418	0.325692224166013	0.323011389384007	0.332281808622503	0.3309780811209	0.416759362254357	0.413047828697218	0.378796728971963	0.378370482895621	0	0.0590909090909091	0.495623187620261	0.499972977355023	0.485732991434339	0.484989082969432	0.355356719601801	0.34722801167153	0.422249381803712	0.422652875653558
22	0.343528990480738	0.34249029561063	0.342242795281469	0.339813374805599	0.339614740368509	0.33852140077821	0.385774107246714	0.407539158873142	0.39417958805832	0.394086674767112	0.0590909090909091	0	0.483789025156374	0.487754379273708	0.459339439356092	0.46036500804349	0.364948453608247	0.355259259259259	0.430812720848057	0.431123169973433
23	0.408361050579195	0.411912799679579	0.433690744920993	0.438581193215381	0.381632653061224	0.384881724810149	0.510558372910462	0.529224736367972	0.352525672226509	0.351840855106888	0.495623187620261	0.483789025156374	0	0.0535100638193422	0.352867867422332	0.348555618361943	0.423369688707112	0.423011363636364	0.382811361981063	0.383093996679386
24	0.414453013424736	0.417887476486348	0.464538614737774	0.466108486004034	0.389053340298334	0.39255205166073	0.535819793205318	0.554125859554074	0.386196470622438	0.38614955227352	0.499972977355023	0.487754379273708	0.0535100638193422	0	0.320931639443436	0.316960766478685	0.429169732299508	0.428814039060289	0.355113047085667	0.355892545093742
25	0.382245796053974	0.384411653424139	0.498187327525567	0.493295695130557	0.361425155710364	0.370755187696281	0.547467029516433	0.566892136107812	0.417301057793744	0.422249381803712	0.485732991434339	0.459339439356092	0.352867867422332	0.320931639443436	0	0.0251174042977088	0.408041526857667	0.409592298656276	0.288102140257818	0.294780818972138
26	0.378417854638934	0.38031045751634	0.498309211416204	0.494072325764358	0.363502358490566	0.372808817494284	0.545792727653778	0.567151080250897	0.41562963808654	0.420093923438167	0.484989082969432	0.46036500804349	0.348555618361943	0.316960766478685	0.0251174042977088	0	0.412049088880625	0.413637402834934	0.279346579461269	0.28815493261788
27	0.275122739419551	0.27656866093328	0.286781272182957	0.293102918114449	0.185473326359833	0.176232874462003	0.473448285344994	0.466108486004034	0.297761422876418	0.293575161389487	0.355356719601801	0.364948453608247	0.423369688707112	0.429169732299508	0.408041526857667	0.412049088880625	0	0.0293940146970073	0.34387493287189	0.340954601153651
28	0.283496706762732	0.284981617079124	0.297448165869218	0.303380402225075	0.187487755501861	0.178148281860251	0.46805574720574	0.460919954529071	0.301823299069995	0.295670862757138	0.34722801167153	0.355259259259259	0.423011363636364	0.428814039060289	0.409592298656276	0.413637402834934	0.0293940146970073	0	0.348752119463367	0.344961240310078
29	0.266233563419433	0.277531262605889	0.377896613190731	0.369367252217849	0.303172953475576	0.297970196847979	0.512872719479197	0.51091796770213	0.358178053830228	0.363598844407759	0.422249381803712	0.430812720848057	0.382811361981063	0.355113047085667	0.288102140257818	0.279346579461269	0.34387493287189	0.348752119463367	0	0.0250471412815313
30	0.262108262108262	0.273352203801051	0.373619290381178	0.365478048349577	0.298648358721304	0.293732517751206	0.511357236718603	0.509478545727942	0.355405445441887	0.360747718749077	0.422652875653558	0.431123169973433	0.383093996679386	0.355892545093742	0.294780818972138	0.28815493261788	0.340954601153651	0.344961240310078	0.0250471412815313	0

## Sheet: jaccard_genus
	11	12	13	14	15	16	17	18	19	20	21	22	23	24	25	26	27	28	29	30
11	0	0.0380820495066644	0.322318025385782	0.334765840220386	0.347873619766044	0.333235294117647	0.533574847975159	0.534475513172782	0.365799149304304	0.364325143413789	0.403043432315333	0.398643636748967	0.504305367688298	0.497464620687369	0.707639680729761	0.708228857989515	0.452432155657962	0.45073984212145	0.356438515081207	0.408257847061302
12	0.0380820495066644	0	0.322069654687442	0.332683608546946	0.352556415567426	0.338244996701122	0.535327754983362	0.53546969892751	0.368973953086775	0.364679147278433	0.403999155108076	0.394503860046745	0.510252365930599	0.501041494461894	0.712667177783457	0.711789276276532	0.458326248852314	0.457959183673469	0.363262211632189	0.411770888071466
13	0.322318025385782	0.322069654687442	0	0.0976039612269733	0.44957422796758	0.447503595644134	0.44355946168635	0.429269306724873	0.401973916108565	0.405009850830284	0.420348432055749	0.46427966532299	0.523449713392392	0.534807058367268	0.713105679979562	0.713908825281552	0.477124622102788	0.471991911021234	0.4136603799993	0.449096880131363
14	0.334765840220386	0.332683608546946	0.0976039612269733	0	0.462873804841663	0.460106653985938	0.477840451248993	0.465423281318756	0.41946729884256	0.422546972860125	0.449521203830369	0.496866814760784	0.514109665366589	0.523882395077003	0.722065621828842	0.718706723567815	0.471115907328095	0.470651733909054	0.435070762858129	0.443719748721293
15	0.347873619766044	0.352556415567426	0.44957422796758	0.462873804841663	0	0.0391003460207612	0.612432283536865	0.61349318001101	0.375403139109869	0.364679147278433	0.476715274511122	0.449998290539848	0.484506100618419	0.479627083403199	0.700899765029515	0.706791796217588	0.464175615705139	0.457172026544155	0.409374780717143	0.463186440677966
16	0.333235294117647	0.338244996701122	0.447503595644134	0.460106653985938	0.0391003460207612	0	0.607659469918	0.61145482388974	0.364266127868379	0.358045706421354	0.473381149611072	0.444947520065857	0.489605543710021	0.486277128547579	0.701978412116701	0.708118428176559	0.467342799188641	0.459845087647778	0.415766851871265	0.469050754736096
17	0.533574847975159	0.535327754983362	0.44355946168635	0.477840451248993	0.612432283536865	0.607659469918	0	0.0594127215135691	0.554428926726612	0.559344116432044	0.584532767179743	0.557831785214404	0.669835401813221	0.675934579439252	0.723900132293748	0.728873436886671	0.63998800059997	0.636921226698737	0.583072884110514	0.627886565176599
18	0.534475513172782	0.53546969892751	0.429269306724873	0.465423281318756	0.61349318001101	0.61145482388974	0.0594127215135691	0	0.552490421455939	0.554935772798266	0.574474106216395	0.557831785214404	0.659848059357356	0.666274417510002	0.725191912943227	0.731824666424236	0.632810615199035	0.629338493167251	0.566133215257132	0.61166743224621
19	0.365799149304304	0.368973953086775	0.401973916108565	0.41946729884256	0.375403139109869	0.364266127868379	0.554428926726612	0.552490421455939	0	0.0374025974025974	0.538915208353476	0.537548387096774	0.378366777551239	0.445853758870111	0.738529174434458	0.745440960788112	0.530532866588876	0.531579970201464	0.443719748721293	0.497912663176728
20	0.364325143413789	0.364679147278433	0.405009850830284	0.422546972860125	0.364679147278433	0.358045706421354	0.559344116432044	0.554935772798266	0.0374025974025974	0	0.538679731820526	0.534143817899638	0.374121359919667	0.441633438746047	0.735820645808934	0.742866650029116	0.527047662367198	0.527143367661869	0.440185790469637	0.494620799574977
21	0.403043432315333	0.403999155108076	0.420348432055749	0.449521203830369	0.476715274511122	0.473381149611072	0.584532767179743	0.574474106216395	0.538915208353476	0.538679731820526	0	0.129394289486714	0.612899277934157	0.604788576352557	0.670849335952388	0.662497049799386	0.550871024452613	0.551935607512457	0.492067187759854	0.51673482741698
22	0.398643636748967	0.394503860046745	0.46427966532299	0.496866814760784	0.449998290539848	0.444947520065857	0.557831785214404	0.557831785214404	0.537548387096774	0.534143817899638	0.129394289486714	0	0.64161797752809	0.625973632368541	0.671277842907386	0.661549362305149	0.576443621063208	0.578585985264148	0.512647222860142	0.545944385644184
23	0.504305367688298	0.510252365930599	0.523449713392392	0.514109665366589	0.484506100618419	0.489605543710021	0.669835401813221	0.659848059357356	0.378366777551239	0.374121359919667	0.612899277934157	0.64161797752809	0	0.128081258516041	0.671706073657379	0.674153360238638	0.480646134253829	0.477226924627166	0.452062278066102	0.481307785073027
24	0.497464620687369	0.501041494461894	0.534807058367268	0.523882395077003	0.479627083403199	0.486277128547579	0.675934579439252	0.666274417510002	0.445853758870111	0.441633438746047	0.604788576352557	0.625973632368541	0.128081258516041	0	0.65849977807368	0.662299725590865	0.43776705720193	0.434260058711794	0.392853344677231	0.423589137313537
25	0.707639680729761	0.712667177783457	0.713105679979562	0.722065621828842	0.700899765029515	0.701978412116701	0.723900132293748	0.725191912943227	0.738529174434458	0.735820645808934	0.670849335952388	0.671277842907386	0.671706073657379	0.65849977807368	0	0.0755581967908991	0.66560706401766	0.671744990038673	0.68155644739138	0.693148078752414
26	0.708228857989515	0.711789276276532	0.713908825281552	0.718706723567815	0.706791796217588	0.708118428176559	0.728873436886671	0.731824666424236	0.745440960788112	0.742866650029116	0.662497049799386	0.661549362305149	0.674153360238638	0.662299725590865	0.0755581967908991	0	0.661983885724405	0.670303563572371	0.688953152111047	0.681134545454545
27	0.452432155657962	0.458326248852314	0.477124622102788	0.471115907328095	0.464175615705139	0.467342799188641	0.63998800059997	0.632810615199035	0.530532866588876	0.527047662367198	0.550871024452613	0.576443621063208	0.480646134253829	0.43776705720193	0.66560706401766	0.661983885724405	0	0.0398633749837866	0.322380106571936	0.328565108391093
28	0.45073984212145	0.457959183673469	0.471991911021234	0.470651733909054	0.457172026544155	0.459845087647778	0.636921226698737	0.629338493167251	0.531579970201464	0.527143367661869	0.551935607512457	0.578585985264148	0.477226924627166	0.434260058711794	0.671744990038673	0.670303563572371	0.0398633749837866	0	0.325169012523551	0.3355606138483
29	0.356438515081207	0.363262211632189	0.4136603799993	0.435070762858129	0.409374780717143	0.415766851871265	0.583072884110514	0.566133215257132	0.443719748721293	0.440185790469637	0.492067187759854	0.512647222860142	0.452062278066102	0.392853344677231	0.68155644739138	0.688953152111047	0.322380106571936	0.325169012523551	0	0.106582024724357
30	0.408257847061302	0.411770888071466	0.449096880131363	0.443719748721293	0.463186440677966	0.469050754736096	0.627886565176599	0.61166743224621	0.497912663176728	0.494620799574977	0.51673482741698	0.545944385644184	0.481307785073027	0.423589137313537	0.693148078752414	0.681134545454545	0.328565108391093	0.3355606138483	0.106582024724357	0

## Sheet: Bray_family
	11	12	13	14	15	16	17	18	19	20	21	22	23	24	25	26	27	28	29	30
11	0	0.0115654836966312	0.142821113312917	0.143829940551252	0.139038011169159	0.133885786344803	0.270257611241218	0.270005404431634	0.171716807782382	0.174130787245541	0.206917672491443	0.207386056566384	0.256566384435237	0.261394343361556	0.236281751035849	0.233363357953522	0.159502792289678	0.165159430733201	0.153557917492344	0.150819672131148
12	0.0115654836966312	0	0.140190956584399	0.141091695190056	0.138461538461538	0.133129165916051	0.270798054404612	0.270293640785444	0.172077103224644	0.17452711223203	0.205548549810845	0.206629436137633	0.259376688884886	0.264132588722753	0.237939110070258	0.234804539722573	0.160475589983787	0.166168257971537	0.161124121779859	0.158313817330211
13	0.142821113312917	0.140190956584399	0	0.0152765267519366	0.166204287515763	0.158385876418663	0.215420644928842	0.205332372545487	0.156512340118898	0.149018194919834	0.194523509277608	0.206449288416502	0.276887047378851	0.302540082867952	0.331724013691227	0.331832102323906	0.16739326247523	0.174707259953162	0.232967032967033	0.229724373986669
14	0.143829940551252	0.141091695190056	0.0152765267519366	0	0.169591064673032	0.161088092235633	0.216213294901819	0.205800756620429	0.161448387677896	0.154854981084489	0.192613943433616	0.204683840749415	0.280886326787966	0.303873176004324	0.327400468384075	0.328085029724374	0.171716807782382	0.178814627994956	0.226517744550531	0.223599351468204
15	0.139038011169159	0.138461538461538	0.166204287515763	0.169591064673032	0	0.0148802017654477	0.299693748874077	0.289569446946496	0.10419744190236	0.105278328229148	0.199243379571248	0.204539722572509	0.235813366960908	0.241506034948658	0.220572869753198	0.222122140154927	0.102215816969915	0.103440821473608	0.178670509818051	0.175535939470366
16	0.133885786344803	0.133129165916051	0.158385876418663	0.161088092235633	0.0148802017654477	0	0.299513601152945	0.289173121960007	0.102215816969915	0.105386416861827	0.198306611421366	0.203747072599532	0.23829940551252	0.244208250765628	0.227562601333093	0.229111871734823	0.0966312376148442	0.0977841830300847	0.175067555395424	0.172149162313097
17	0.270257611241218	0.270798054404612	0.215420644928842	0.216213294901819	0.299693748874077	0.299513601152945	0	0.0313096739326248	0.263015672851738	0.254440641325887	0.263231850117096	0.238983966852819	0.34278508376869	0.365952080706179	0.376905062150964	0.375319762205008	0.310142316699694	0.305530535038732	0.344874797333814	0.343505674653216
18	0.270005404431634	0.270293640785444	0.205332372545487	0.205800756620429	0.289569446946496	0.289173121960007	0.0313096739326248	0	0.256386236714106	0.248027382453612	0.260277427490542	0.255917852639164	0.359827058187714	0.383246261934787	0.395568366060169	0.395820572869753	0.303873176004324	0.299477571608719	0.343109349666727	0.341812286074581
19	0.171716807782382	0.172077103224644	0.156512340118898	0.161448387677896	0.10419744190236	0.102215816969915	0.263015672851738	0.256386236714106	0	0.0141956404251486	0.233651594307332	0.245469284813547	0.213979463159791	0.239308232750856	0.263664204647811	0.262331111511439	0.174923437218519	0.177733741668168	0.218158890290038	0.216105206269141
20	0.174130787245541	0.17452711223203	0.149018194919834	0.154854981084489	0.105278328229148	0.105386416861827	0.254440641325887	0.248027382453612	0.0141956404251486	0	0.233327328409296	0.245397225725095	0.213475049540623	0.239272203206629	0.2676274545127	0.26589803638984	0.172041073680418	0.173482255449469	0.22219419924338	0.22006845613403
21	0.206917672491443	0.205548549810845	0.194523509277608	0.192613943433616	0.199243379571248	0.198306611421366	0.263231850117096	0.260277427490542	0.233651594307332	0.233327328409296	0	0.0304449648711944	0.329454152404972	0.333309313637182	0.320771032246442	0.320122500450369	0.216069176724914	0.210088272383354	0.2676274545127	0.267951720410737
22	0.207386056566384	0.206629436137633	0.206449288416502	0.204683840749415	0.204539722572509	0.203747072599532	0.238983966852819	0.255917852639164	0.245469284813547	0.245397225725095	0.0304449648711944	0	0.319077643667808	0.322536479913529	0.298144478472347	0.299009187533778	0.223203026481715	0.215997117636462	0.274545127004143	0.274797333813727
23	0.256566384435237	0.259376688884886	0.276887047378851	0.280886326787966	0.235813366960908	0.23829940551252	0.34278508376869	0.359827058187714	0.213979463159791	0.213475049540623	0.329454152404972	0.319077643667808	0	0.0274905422446406	0.214231669969375	0.211061070077464	0.268528193118357	0.268239956764547	0.236714105566565	0.236930282831922
24	0.261394343361556	0.264132588722753	0.302540082867952	0.303873176004324	0.241506034948658	0.244208250765628	0.365952080706179	0.383246261934787	0.239308232750856	0.239272203206629	0.333309313637182	0.322536479913529	0.0274905422446406	0	0.191136732120339	0.18832642767069	0.273212033867772	0.272923797513961	0.215889029003783	0.216465501711403
25	0.236281751035849	0.237939110070258	0.331724013691227	0.327400468384075	0.220572869753198	0.227562601333093	0.376905062150964	0.395568366060169	0.263664204647811	0.2676274545127	0.320771032246442	0.298144478472347	0.214231669969375	0.191136732120339	0	0.0127184291118717	0.256314177625653	0.257539182129346	0.168294001080886	0.172869753197622
26	0.233363357953522	0.234804539722573	0.331832102323906	0.328085029724374	0.222122140154927	0.229111871734823	0.375319762205008	0.395820572869753	0.262331111511439	0.26589803638984	0.320122500450369	0.299009187533778	0.211061070077464	0.18832642767069	0.0127184291118717	0	0.259484777517564	0.260745811565484	0.162349126283553	0.168330030625113
27	0.159502792289678	0.160475589983787	0.16739326247523	0.171716807782382	0.102215816969915	0.0966312376148442	0.310142316699694	0.303873176004324	0.174923437218519	0.172041073680418	0.216069176724914	0.223203026481715	0.268528193118357	0.273212033867772	0.256314177625653	0.259484777517564	0	0.0149162313096739	0.207638263375968	0.205512520266619
28	0.165159430733201	0.166168257971537	0.174707259953162	0.178814627994956	0.103440821473608	0.0977841830300847	0.305530535038732	0.299477571608719	0.177733741668168	0.173482255449469	0.210088272383354	0.215997117636462	0.268239956764547	0.272923797513961	0.257539182129346	0.260745811565484	0.0149162313096739	0	0.211205188254369	0.208430913348946
29	0.153557917492344	0.161124121779859	0.232967032967033	0.226517744550531	0.178670509818051	0.175067555395424	0.344874797333814	0.343109349666727	0.218158890290038	0.22219419924338	0.2676274545127	0.274545127004143	0.236714105566565	0.215889029003783	0.168294001080886	0.162349126283553	0.207638263375968	0.211205188254369	0	0.0126823995676455
30	0.150819672131148	0.158313817330211	0.229724373986669	0.223599351468204	0.175535939470366	0.172149162313097	0.343505674653216	0.341812286074581	0.216105206269141	0.22006845613403	0.267951720410737	0.274797333813727	0.236930282831922	0.216465501711403	0.172869753197622	0.168330030625113	0.205512520266619	0.208430913348946	0.0126823995676455	0

## Sheet: Bray_genus
	11	12	13	14	15	16	17	18	19	20	21	22	23	24	25	26	27	28	29	30
11	0	0.019410622904535	0.192121051702841	0.201032292218105	0.210561143462149	0.199929415916711	0.36386094935592	0.36469913534498	0.223839774130933	0.222736897829539	0.252382212811011	0.248941238750662	0.337171342862185	0.33108346567849	0.547556026116111	0.548261866949003	0.292350449973531	0.290938768307747	0.216869595906123	0.256484912652197
12	0.019410622904535	0	0.191944591494618	0.199532380448209	0.214002117522499	0.203546850185283	0.365493206281983	0.365625551438151	0.226221986941945	0.223001588141874	0.253132168695959	0.245720839950591	0.342509264160932	0.334259749426504	0.55359978824775	0.552541026998412	0.297291335803776	0.296982530439386	0.221942826892536	0.25926416093171
13	0.192121051702841	0.191944591494618	0	0.0513058055408505	0.28996823716252	0.288247750132345	0.284983236280219	0.273292747485442	0.251544026821952	0.253926239632963	0.266101994000353	0.302320451738133	0.354508558320099	0.36500794070937	0.554129168872419	0.555099700017646	0.313305099700018	0.308893594494441	0.260764072701606	0.289571201694018
14	0.201032292218105	0.199532380448209	0.0513058055408505	0	0.301129345332627	0.298791247573672	0.313922710428798	0.30329098288336	0.265396153167461	0.267866596082583	0.289924122110464	0.33055408505382	0.345994353273337	0.354905593788601	0.565025586730192	0.560922886889006	0.308143638609494	0.307746603140992	0.278013058055408	0.285115581436386
15	0.210561143462149	0.214002117522499	0.28996823716252	0.301129345332627	0	0.0199400035292042	0.441371095817893	0.442473972119287	0.231074642668078	0.223001588141874	0.312952179283572	0.290321157578966	0.319701782248103	0.31546673725075	0.539527086641962	0.546541379918828	0.302232221634022	0.296320804658549	0.257367213693312	0.301394035644962
16	0.199929415916711	0.203546850185283	0.288247750132345	0.298791247573672	0.0199400035292042	0	0.436430209987648	0.440356449620611	0.222692782777484	0.218060702311629	0.310084700899947	0.286130227633669	0.324157402505735	0.321245809070055	0.540806423151579	0.548129521792836	0.304923239809423	0.298570672313393	0.262440444679725	0.306379036527263
17	0.36386094935592	0.365493206281983	0.284983236280219	0.313922710428798	0.441371095817893	0.436430209987648	0	0.0306158461266984	0.38353626257279	0.388256573142756	0.412961002293983	0.386800776424916	0.503573319216517	0.510499382389271	0.567275454385036	0.573407446620787	0.470575260278807	0.467266631374625	0.411505205576143	0.457605434974413
18	0.36469913534498	0.365625551438151	0.273292747485442	0.30329098288336	0.442473972119287	0.440356449620611	0.0306158461266984	0	0.381683430386448	0.384021528145403	0.402991000529381	0.386800776424916	0.492368095994353	0.499558849479442	0.568863596259044	0.577068995941415	0.462855126169049	0.459149461796365	0.394829715899065	0.440577024880889
19	0.223839774130933	0.226221986941945	0.251544026821952	0.265396153167461	0.231074642668078	0.222692782777484	0.38353626257279	0.381683430386448	0	0.0190577024880889	0.368845950238221	0.367566613728604	0.233324510322922	0.286880183518617	0.58545085583201	0.594185636139051	0.361037586024351	0.362008117169578	0.285115581436386	0.331480501146991
20	0.222736897829539	0.223001588141874	0.253926239632963	0.267866596082583	0.223001588141874	0.218060702311629	0.388256573142756	0.384021528145403	0.0190577024880889	0	0.368625374977942	0.364390329980589	0.230104111522852	0.283395094406211	0.582053996823716	0.590921122286924	0.357817187224281	0.357905417328392	0.282203988000706	0.328568907711311
21	0.252382212811011	0.253132168695959	0.266101994000353	0.289924122110464	0.312952179283572	0.310084700899947	0.412961002293983	0.402991000529381	0.368845950238221	0.368625374977942	0	0.0691724016234339	0.441856361390506	0.433474501499912	0.504720310569966	0.495323804482089	0.380139403564496	0.381154049761779	0.326319040056467	0.348376566084348
22	0.248941238750662	0.245720839950591	0.302320451738133	0.33055408505382	0.290321157578966	0.286130227633669	0.386800776424916	0.386800776424916	0.367566613728604	0.364390329980589	0.0691724016234339	0	0.472339862361038	0.455576142579848	0.50520557614258	0.494265043232751	0.404932062819834	0.407049585318511	0.344670901711664	0.375463208046586
23	0.337171342862185	0.342509264160932	0.354508558320099	0.345994353273337	0.319701782248103	0.324157402505735	0.503573319216517	0.492368095994353	0.233324510322922	0.230104111522852	0.441856361390506	0.472339862361038	0	0.068422445738486	0.505690841715193	0.508470089994706	0.316349038291865	0.313393329804129	0.292041644609141	0.31692253396859
24	0.33108346567849	0.334259749426504	0.36500794070937	0.354905593788601	0.31546673725075	0.321245809070055	0.510499382389271	0.499558849479442	0.286880183518617	0.283395094406211	0.433474501499912	0.455576142579848	0.068422445738486	0	0.490868184224457	0.49510322922181	0.280218810658197	0.277351332274572	0.244441503440974	0.268704782071643
25	0.547556026116111	0.55359978824775	0.554129168872419	0.565025586730192	0.539527086641962	0.540806423151579	0.567275454385036	0.568863596259044	0.58545085583201	0.582053996823716	0.504720310569966	0.50520557614258	0.505690841715193	0.490868184224457	0	0.0392623963296277	0.498808893594494	0.505734956767249	0.516940179989412	0.53039527086642
26	0.548261866949003	0.552541026998412	0.555099700017646	0.560922886889006	0.546541379918828	0.548129521792836	0.573407446620787	0.577068995941415	0.594185636139051	0.590921122286924	0.495323804482089	0.494265043232751	0.508470089994706	0.49510322922181	0.0392623963296277	0	0.494750308805364	0.504102699841186	0.52549850008823	0.516454914416799
27	0.292350449973531	0.297291335803776	0.313305099700018	0.308143638609494	0.302232221634022	0.304923239809423	0.470575260278807	0.462855126169049	0.361037586024351	0.357817187224281	0.380139403564496	0.404932062819834	0.316349038291865	0.280218810658197	0.498808893594494	0.494750308805364	0	0.020337038997706	0.192165166754897	0.196576671960473
28	0.290938768307747	0.296982530439386	0.308893594494441	0.307746603140992	0.296320804658549	0.298570672313393	0.467266631374625	0.459149461796365	0.362008117169578	0.357905417328392	0.381154049761779	0.407049585318511	0.313393329804129	0.277351332274572	0.505734956767249	0.504102699841186	0.020337038997706	0	0.194150344097406	0.20160578789483
29	0.216869595906123	0.221942826892536	0.260764072701606	0.278013058055408	0.257367213693312	0.262440444679725	0.411505205576143	0.394829715899065	0.285115581436386	0.282203988000706	0.326319040056467	0.344670901711664	0.292041644609141	0.244441503440974	0.516940179989412	0.52549850008823	0.192165166754897	0.194150344097406	0	0.0562908064231516
30	0.256484912652197	0.25926416093171	0.289571201694018	0.285115581436386	0.301394035644962	0.306379036527263	0.457605434974413	0.440577024880889	0.331480501146991	0.328568907711311	0.348376566084348	0.375463208046586	0.31692253396859	0.268704782071643	0.53039527086642	0.516454914416799	0.196576671960473	0.20160578789483	0.0562908064231516	0
